# Supplementary material for: Multiparametric Classification Links Tumor Microenvironments with Tumor Cell Phenotype
Source: PLoS Biol. 2014 Nov 11;12(11):e1001995. doi: 10.1371/journal.pbio.1001995 (PMC4227649; doi:10.1371/journal.pbio.1001995)
Supplement: Data S1 — Numerical data used to generate plots in Figures 1 – 6 and S1, S2, S3, S4, S5, S6, S7, S8, S9, S10, S11. (XLSX) [file pbio.1001995.s012.xlsx]

## Sheet: Figure 1F
1F	Slow-	Bin	Frequency		Fast-	Bin	Frequency
		<3	8			22<25	4
		3<5	20			25<50	44
		5<7	12			50<75	28
		7<9	16			75<100	8
		9<11	16			100<125	4
		11<13	24			125<150	8
		13<15	4			150<200	4
		15<	0			200<	4
	Slow	μm/h	Mean		Fast-	μm/h	Mean
		2.65525	7.96811			21.6	68.8651
		2.77875				26.0333
		3.3965				29.37
		3.58175				32.65
		3.8905				33.6
		4.508				31.875
		4.81675				41.45
		5.025				41.6217
		5.249				42.33
		5.31075				43.6364
		7.28675				48.975
		7.53375				52.5
		7.78075				53.55
		8.46				54.05
		9.75675				56.6667
		9.942				58.55
		10.498				66.4714
		10.6832				70.7143
		11.1155				81
		11.5478				90.8182
		11.6095				101.95
		12.0418				137.143
		12.3505				142.5
		12.4123				158.571
		14.972				204

## Sheet: Figure 1G
1G		Fast-	Cell track(μm2)	Slow-	Cell track(μm2)
	0		0		0
	3		31.3048		5
	9		36.8552		5.43
	15		44.8104		5.25
	21		55.1049		4.09
	30		62.813		6.73103
	60		121.03		34.75
	300		191		64.8125

## Sheet: Figure 2A
2A	Field#	N Slow cells	N Fast cells
	1	6	0
	2	16	0
	3	7	0
	4	0	10
	5	11	0
	6	1	0
	7	3	0
	8	0	7
	9	0	1
	10	5	0
	11	0	11
	12	0	10
	13	7	0
	14	12	0
	15	0	7
	16	2	0
	17	3	0
	18	0	8
	19	1	2
	20	15	0
	21	0	8
	22	6	0
	23	3	0
	24	5	0
	25	0	1
	26	1	0
	27	0	2
	28	0	1
	29	1	0
	30	0	8
	31	0	1
	32	8	0
	33	0	1
	34	5	0
	35	0	1
	36	0	8
	37	0	1
	38	6	0
	39	0	24
	40	0	2
	41	3	0
	42	7	0
	43	4	0
	44	4	0
	45	0	2
	46	10	0
	47	0	18
	48	0	5
	49	10	0
	50	0	11
	51	0	4
	52	14	0
	53	0	10
	54	10	0
	55	0	5
	56	6	0
	57	0	8
	58	12	0
	59	0	3
	60	6	0
	61	0	8
	62	0	2
	63	15	0
	64	0	9
	65	7	0
	66	14	0
	67	0	3
	68	7	0
	69	0	1
	70	0	6
	71	16	0
	72	0	0
	73	0	1
	74	0	9
	75	7	0
	76	5	0
	77	0	2
	78	3	0
	79	15	0
	80	0	3
	81	14	0
	82	0	5
	83	14	0
	84	0	1
	85	14	0
	86	8	0
	87	0	7
	88	14	0
	89	0	7
	90	3	0
	91	6	0
	92	0	8
	93	6	0
	94	0	5
	95	7	0
	96	5	0
	97	0	7
	98	0	5
	99	3	0
	100	5	0
	101	7	0
	102	5	1
	103	5	0
	104	6	0
	105	10	0
	106	0	10
	107	4	0
	108	7	0
	109	5	0
	110	0	3
	111	4	0
	112	0	5
	113	7	0
	114	0	14
	115	9	0
	116	0	14
	117	2	0
	118	0	2
	119	2	0
	120	2	1
	121	0	1
	122	3	0
	123	3	0
	124	0	1
	125	8	0
	126	0	7
	127	4	0
	128	1	0
	129	5	0
	130	0	10
	131	4	0
	132	0	3
	133	4	0
	134	0	10
	135	12	0
	136	7	0
	137	0	5
	138	7	0
	139	7	0
	140	0	1
	141	3	0
	142	17	0
	143	6	0
	144	3	0
	145	0	5
	146	10	0
	147	0	11
	148	1	0
	149	1	0
	150	0	20
	151	11	0
	152	10	0
	153	0	8
	154	8	0
	155	9	0
	156	0	6
	157	0	7
	158	2	0
	159	11	0
	160	0	4
	161	8	0
	162	4	0
	163	0	12
	164	8
	165	0	3
	166	4	0
	167	0	6
	168	5	0
	169	0	5
	170	2	0
	171	0	6
	172	1	0
	173	0	1
	174	1	0
	175	1	0
	176	0	3
	177	7	0
	178	0	4
	179	3	0
	180	0	13
	181	10	0
	182	8	0

## Sheet: Figure 2C
2C	N slow cells	N fast cells	N b.v.	Max. Diameter b.v.	Collagen density (%)	N macrophages	Tumor cell density (%)
	9	0	1	60	39	21	80
	16	0	1	60	37	54	74
	0	14	1	15	7	32	75
	0	13	2	11	9	42	63
	2	1	1	12	28	38	94
	2	0	0	0	26	35	94
	0	10	0	0	11	23	87
	0	11	0	0	11	35	81
	2	0	2	10	14	42	93
	2	0	0	0	13	30	94
	0	1	0	0	8	22	84
	0	3	1	25	5	40	81
	0	7	3	16	15	31	95
	0	0	1	8	14	25	95
	0	5	4	21	4	12	90
	0	11	2	20	3	23	83
	0	10	2	14	12	31	85
	0	7	1	12	8	13	91
	1	0	3	19	4	12	74
	0	14	4	12	2	31	72
	0	7	5	10	23	13	86
	0	0	3	7	19	22	90
	0	0	5	12	9	14	69
	0	2	6	14	5	18	70
	0	3	4	14	10	19	75
	0	0	3	15	5	16	83
	0	0	6	13	3	6	60
	0	8	5	17	2	19	60
	3	0	1	75	54	70	7
	3	0	1	75	70	27	10
	1	0	1	12	35	30	12
	8	0	0	0	25	55	19
	7	0	2	75	52	74	13
	4	0	1	75	68	39	14
	1	1	2	42	38	17	17
	5	0	1	42	22	28	22
	10	0	3	75	44	70	24
	4	0	1	75	44	29	25
	3	0	2	42	26	18	25
	4	0	1	42	12	25	25
	10	0	2	75	31	47	25
	12	0	1	75	33	23	25
	7	0	2	42	29	23	26
	5	0	1	42	10	26	18
	7	0	2	75	25	39	23
	7	0	1	75	30	20	21
	1	0	3	42	19	23	25
	3	0	1	42	12	17	19
	17	0	3	75	26	40	25
	6	0	2	75	27	22	20
	3	0	3	57	12	19	16
	5	0	3	23	10	25	18
	10	0	3	86	20	31	23
	11	0	2	66	22	11	17
	1	0	3	31	11	10	13
	1	0	2	35	7	13	17
	15	0	2	98	18	25	23
	11	0	2	75	22	10	20
	10	0	5	30	11	4	19
	8	0	1	40	11	9	19
	8	0	3	80	15	27	16
	9	0	3	85	15	13	17
	6	0	3	35	9	13	19
	7	0	3	35	9	13	18
	0	0	0	0	20	59	90
	0	0	1	8	32	49	81
	0	0	2	12	22	33	84
	0	0	1	8	4	49	78
	0	0	3	8	17	46	91
	0	0	2	8	21	44	90
	0	0	2	15	5	41	89
	0	0	2	10	4	40	86
	0	0	3	30	18	39	90
	0	0	2	35	23	26	86
	0	0	5	22	5	48	83
	0	0	5	18	5	50	77
	0	0	1	30	15	46	86
	0	0	3	36	19	56	79
	0	0	5	36	12	51	78
	0	0	5	30	8	50	78
	0	0	4	30	2	52	73
	0	0	4	40	3	49	71
	0	0	4	40	1	43	70
	0	0	4	30	1	45	71
	1	0	1	20	33	79	31
	7	0	1	20	20	60	49
	3	0	1	25	24	80	29
	6	0	1	20	15	53	17
	11	0	1	45	13	72	50
	6	0	1	30	9	63	42
	5	0	1	20	5	52	30
	7	0	1	46	8	73	62
	5	0	1	40	17	81	53
	7	0	1	20	6	62	35
	6	0	1	46	3	80	72
	3	0	1	60	16	60	44
	5	0	1	20	6	75	15
	7	0	1	60	9	78	73
	5	0	1	60	5	85	12
	5	0	1	20	4	60	31
	6	0	1	65	7	76	71
	10	0	1	60	6	69	60
	10	0	1	65	7	67	55
	4	0	1	35	10	74	16
	7	0	1	67	5	65	64
	5	0	2	70	13	48	35
	3	0	1	33	12	80	13
	4	0	1	65	7	63	67
	5	0	1	25	15	59	15
	7	0	1	50	5	46	61
	0	10	4	63	24	50	35
	0	18	3	60	12	50	34
	0	5	4	57	18	50	44
	0	10	4	58	9	39	54
	0	11	3	45	6	38	49
	0	4	4	45	9	38	58
	0	14	5	46	7	41	66
	0	10	3	50	11	41	26
	0	12	2	40	6	29	44
	0	5	3	40	8	38	63
	0	6	1	15	5	50	60
	0	8	6	28	10	48	22
	0	10	2	20	4	30	41
	0	3	2	25	6	38	56
	0	5	1	33	3	28	54
	0	8	1	20	3	21	40
	0	2	1	11	3	23	57
	0	9	2	55	11	29	58
	0	7	1	60	6	48	58
	0	5	1	60	15	43	84
	0	3	3	55	7	29	53
	0	7	2	45	7	45	67
	0	1	1	63	6	46	69
	0	6	2	55	6	29	52
	0	3	2	60	5	50	83
	0	8	2	55	4	27	55
	0	1	2	60	6	45	84
	0	1	0	0	3.5	0	12
	0	1	0	0	2	0	22

## Sheet: Figure 3A
3A		Fast- towards b.v.	Fast- towards fibers	Slow- towards b.v.	Slow- towards fibers
	AVG	85.0137	3.47806	91.6116	86.8624
	STD	63.5055	3.39527	23.1151	39.4783

## Sheet: Figure 3B
3B	Fast-	Distance from b.v. (μm)	B.v. diameter (μm)		Slow-	Distance from b.v. (μm)	B.v. diameter (μm)
		175	59			131	91
		175	38			117	91
		162	27			80	69
		158	45			59	91
		153	27			45	80
		149	27			45	69
		148	44			40	80
		146	60			39	53
		127	27			35	50
		122	22			35	50
		120	22			35	50
		118	18			35	50
		116	44			34	91
		114	22			31	38
		112	56			30	50
		110	22			30	55
		109	56			30	55
		107	59			25	32
		107	27			25	55
		105	44			25	50
		104	66			24	81
		99	17			23	78
		98	38			23	50
		97	17			21	63
		92	22			21	36
		92	44			20	85
		92	38			20	78
		91	27			20	30
		90	30			18	50
		87	12			18	23
		85	44			17	30
		84	27			15	25
		82	44			15	55
		78	17			15	80
		75	11			15	23
		75	12			12	80
		75	54			12	16
		71	44			11	17
		70	10			10	25
		70	12			10	55
		68	38			10	30
		67	56			9	53
		67	44			9	21
		67	17			9	11
		66	10			8	48
		65	74			7	11
		62	15			6	52
		62	38			5	55
		60	14			5	55
		59	27			5	55
		58	14			5	85
		56	14			5	80
		56	17			5	20
		55	11			5	20
		55	27			5	20
		54	38			5	91
		50	22			5	69
		50	28			4	40
		46	10			4	40
		45	9			4	69
		45	11			4	69
		44	22			4	32
		44	15			3	80
		42	22			3	48
		42	59			3	15
		40	33			3	40
		40	11			3	18
		40	11			3	69
		38	38			3	13
		35	11			3	53
		35	10			2	22
		35	15			2	40
		32	12			2	20
		31	13			2	50
		30	12			2	18
		30	10			2	69
		29	21			2	65
		29	51			2	59
		29	27			2	32
		29	27			1	44
		27	51			1	69
		27	11			1	53
		27	17			0	40
		26	12			0	38
		25	20			0	80
		25	10			0	35
		25	10			0	36
		25	44			0	80
		24	13			0	40
		23	20			0	40
		22	44			0	40
		21	54			0	20
		20	20			0	48
		20	10			0	48
		20	12			0	69
		19	27
		18	18
		17	27
		17	17
		17	17
		15	15
		14	54
		13	54
		12	54
		11	27
		11	27
		10	8
		9	27
		8	54
		7	27
		7	54
		7	17
		6	56
		6	17
		5	30
		5	22
		5	22
		5	14
		5	8
		5	27
		4	12
		4	60
		3	22
		3	14
		0	21
		0	28
		0	38
		0	38
		0	38
		0	38
		0	38

## Sheet: Figure 3C
3C		% Tumor Cells in a field	SEM
	Fast-	11.36	2.46
	Slow-	12.88	1.95

## Sheet: Figure 3D
3D	Bin	Frequency	Frequency
		Slow-	Fast-
	0	423	500
	1	14	0
	2	28	0
	3	13	0
	4	9	0
	5	5	0
	6	5	0
	7	1	0
	8	1	0
	9	1	0
	More	0	0

## Sheet: Figure 3E
3E			Rel. N motile cells		SEM
	Time (h)		Slow-	Fast-	Slow-	Fast-
		-1	1	1	0	0
	GM6001 injection	0	0.528896	1.11206	0.0876692	0.0415925
		1	0.332684	1.16912	0.0688039	0.0533117
		2	0.171212	1.03257	0.05495	0.0800696

## Sheet: Figure 4A
4A		Cortactin fluorescence scan
	Length (μm)	Slow- (left)	Slow- (middle)	Fast- (right)
	0	35.5709	22.6667	28.8333
	0.331	32.9773	27.7606	27.311
	0.662	36.4569	36.9109	25.0231
	0.993	34.8176	50.5851	26.7971
	1.324	36.6152	60.2399	28.5351
	1.655	56.2955	70.3272	23.4887
	1.986	80.6249	72.6041	27.7568
	2.317	58.3523	66.0179	24.007
	2.648	57.9743	65.9273	28.1204
	2.979	61.2699	67.3387	31.8037
	3.31	111.945	63.4905	35.6045
	3.641	159.12	60.5197	42.0393
	3.972	180.018	53.2261	53.7262
	4.303	193.921	41.5039	72.7025
	4.634	178.146	39.2284	74.4886
	4.965	173.933	36.3687	76.655
	5.296	95.4424	43.0807	72.189
	5.627	88.5717	38.0625	65.2807
	5.958	80.8068	34.1808	61.0772
	6.289	71.6202	29.8061	59.9751
	6.62	64.8378	26.7751	61.0691
	6.951	74.1695	28.5424	66.1323
	7.282	87.0222	23.2056	72.0629
	7.613	94.356	30.7662	72.6667
	7.944	99.6646	27.654	67.8607
	8.275	81.5772	27.0328	65.3558
	8.606	72.057	24.3512	69.1639
	8.937	77.1001	32.4286	66.9805
	9.268	72.6906	38.6032	65.8858
	9.599	70.0369	27.4211	64.8006
	9.93	72.5514	24.7215	68.7665
	10.261	72.8105	36.1106	67.4961
	10.592	72.9997	31.2699	70.9807
	10.923	72.1799	36.5518	68.057
	11.254	76.2489	35.6078	65.3954
	11.585	75.164	40.045	64.2029
	11.916	70.363	37.173	67.4641
	12.247	69.9213	36.3586	74.7287
	12.578	74.6768	51.9152	67.548
	12.909	73.1136	62.0218	71.4146
	13.24	71.7961	65.3979	70.1678
	13.571	71.7625	66.3356	71.7117
	13.902	75.4033	75.4697	66.8327
	14.233	73.3822	89.5835	65.0992
	14.564	76.5674	101.176	77.1302
	14.895	69.5398	97.6432	75.5784
	15.226	75.267	92.9712	74.3148
	15.557	89.7519	95.7865	74.5389
	15.888	80.5003	109.145	81.7842
	16.219	83.6805	107.531	80.3286
	16.55	74.8023	107.02	81.7465
	16.881	80.5098	118.083	80.9231
	17.212	75.8333	164.114	76.3078
	17.543	73.0427	192.532	83.3035
	17.874	79.1997	198.187	85.8913
	18.205	77.5104	198.329	89.6062
	18.536	72.9434	188.387	77.5386
	18.867	68.7702	148.051	78.5375
	19.198	70.7257	79.2076	83.4366
	19.529	70.7041	71.0545	75.9399
	19.86	68.3527	64.2411	67.9411
	20.191	70.5839	54.4314	69.6913
	20.522	66.4248	55.5337	67.587
	20.853	64.7622	72.0622	60.7574
	21.184	65.3772	57.0265	49.1687
	21.515	66.8841	37.3021	42.0491
	21.846	64.4084	35.8181	39.2842
	22.177	60.0567	30.513	34.7249
	22.508	48.2411	26.5879	25.4709
	22.839	36.7991	23.0346	24.1667

[truncated: 17 more sheets: Figure 4B, Figure 4C, Figure 4D, Figure 5A-B-C, Figure 5D-E-F, Figure 6C, Figure 6D, Figure 6E, Figure 6G, Figure S2E-F-G-H, Figure S3C, Figure S4C-F, Figure S4G, Figure S5C, Figure S6, Figure S9C, Figure S10D]
